# Supplementary material for: Supplementation in vitamin B3 counteracts the negative effects of tryptophan deficiencies in bumble bees
Source: Conserv Physiol. 2023 Jan 23;11(1):coac084. doi: 10.1093/conphys/coac084 (PMC9871438; doi:10.1093/conphys/coac084)
Supplement: Web_Material_coac084 [file web_material_coac084.zip]

Archive with 1 entries (1 files):
- REVISED_Supplementary_information_trp_vitaminB3_coac084.docx
